# Supplementary material for: DCT4—A New Member of the Dicarboxylate Transporter Family in C4 Grasses
Source: Genome Biol Evol. 2021 Feb 2;13(2):evaa251. doi: 10.1093/gbe/evaa251 (PMC7883667; doi:10.1093/gbe/evaa251)
Supplement: evaa251_Supplementary_Data [file evaa251_supplementary_data.zip]

Archive with 2 entries (2 files):
- SUPPLEMENTAL FIGURES LEGEND.docx
- Weissmann.et.al.Supplemental.figures.pdf
